# Supplementary material for: A Novel pH-Regulated, Unusual 603 bp Overlapping Protein Coding Gene pop Is Encoded Antisense to ompA in Escherichia coli O157:H7 (EHEC)
Source: Front Microbiol. 2020 Mar 20;11:377. doi: 10.3389/fmicb.2020.00377 (PMC7103648; doi:10.3389/fmicb.2020.00377)
Supplement: Supplementary file 2 [file Table_1.XLSX]

## Sheet: supplementary table S1
Primer no.	name	sequence (5' -> 3')	reference (this study if not stated otherwise)
1	∆pop+AG788FmutS	TAGTTGTTCTAGGTTACACCG
2	∆pop+AG788RmutS	CGGTGTAACCTAGAACAACTA
3	∆popv2+AG543FmutS	CATGCTGAGCTTAGGTGTTTCCT
4	∆popv2+AG543RmutS	AGGAAACACCTAAGCTCAGCATG
5	pop+AG1F-ApaI	ATAGGGCCCTTGGATGATAACGAGGCGCA
6	pop+AG1221R-SpeI	GGACTAGTGATTGTTCAGCTGATTGAAG
7	pop+AG1221R-XbaI	AGACTCTAGAGATTGTTCAGCTGATTGAAG
8	∆pop+AG578Fseq	TGGGTGTTTCCTACCGTTTC
9	∆pop+AG1004Rseq	TTCGATCTCTACGCGACGAT
10	∆popv2+AG262Fseq	TAACCATGGTCGTATGCCGTACAAAGGCAG
11	∆popv2+AG788Rseq	CGGTGTAACCTAGAACAACTA
12	pMRS Primer F	GACACTGAATACGGGGCAAC
13	pMRS Primer R	CTTATCGATGATAAGCTGTC
14	pop+1F-NcoI	GATCCATGGGGCGGCTGAGTTACAACGTCT
15	pop+782R-PstI	ATCTGCAGTTAGGTCGTATGCCGTACAA
16	pBAD Primer F	CAGAAAAGTCCACATTGATT
17	pBAD Primer R	TGATTTAATCTGTATCAGGC
18	pop+780R-HindIII	ATCAAGCTTCGGTCGTATGCCGTACAAAG
19	SPA-tag-F-HindIII	ATCAAGCTTACAAGAGAAGATGGAAAAAGAATTTCATAGCCGTCTCAGCAGCCAACCGCTTTAAGAAAATCTCATCCTCCGGGGCACTTGATTATGATATTCCAACTACTGCTAGCGAGA
20	SPA-tag-R-SalI	TTCGTCGACCTACTTGTCATCGTCATCCTTGTAGTCGATGTCATGATCTTTATAATCACCGTCATGGTCTTTGTAGTCGAGCTCACCCTGAAAATACAAATTCTCGCTAGCAGTAGTTGG
21	SPA-1F-HindIII	ATCAAGCTTACAAGAGAAGA
22	SPA-198R-SalI	TTCGTCGACCTACTTGTCAT
23	promoter-pop-77F-SalI	AGTGTCGACCGAAAGTCAGTTCAATTTAC
24	promoter-pop+25R-EcoRI	AGCGTGAATTCGATCGAAGTTAAAGGTATC
25	pProbe-NT-R	CGTATGTTGCATCACCTTCA
26	16SrDNA-F	AATGTTGGGTTAAGTCCCGC
27	16SrDNA-R	GGAGGTGATCCAACCGCAGG
28	RTPCR-ycgB-F	AGTGTCGACCGAAAGTCAGTTCAATTTAC
29	RTPCR-pop-F	TTCGATCTCTACGCGACGAT
30	RTPCR-pop-R	TGGGTGTTTCCTACCGTTTC
31	RTPCRterminator-pop-F	CGGTGTAACCTAGAACAACTA
32	RTPCRterminator-dORF-R	ATAGGGCCCTTGGATGATAACGAGGCGCA
33	RTPCRterminator-stemloop-R	TACGTTGTAGACTTTACATC
34	cysG Ec fw	TTGTCGGCGGTGGTGATGTC	Zhou et al., 2011
35	cysG Ec rev	ATGCGGTGAACTGTGGAATAAACG
36	bla+327F	GCATCTTACGGATGGCATGA	Roschanski et al., 2014
37	bla+407R	GTCCTCCGATCGTTGTCAGAA
Bacterial strain	characteristics	reference
Escherichia coli O157:H7 EDL933	wild type, outbreak strain, obtained from Collection de I´Institute Pasteur (CIP 106327)	Perna et al., 2001
Escherichia coli O157:H7 EDL933 Δpop	translational arrested mutation of pop, stop codon introduced downstream of potential start codon CTG	this study
Escherichia coli O157:H7 EDL933 Δpop v2	translational arrested mutation of pop, stop codon introduced downstream of potential start codon GTG	this study
Escherichia coli Top10		Invitrogen
Escherichia coli CC118		Manoil and Beckwith, 1985
Escherichia coli SM10λpir		Miller and Mekalanos, 1988
Plasmid	characteristics	reference
pBAD/myc-HisC	derivate of pBR322, araBAD promoter, myc C-tag and his-tag fusion, AmpR	Invitrogen
pBAD+pop	untagged Pop for overexpression	this study
pBAD+Δpop	untagged Pop for overexpression	this study
pBAD/SPA	derivate of pBR322, araBAD promoter, C terminal SPA-tag fusion, AmpR	this study
pBAD/SPA+pop	SPA-tagged Pop for Western Blot	this study
pSLTS	derivative of pKDTS	Kim et al., 2014
pMRS101		Sarker and Cornelis, 1997
pProbe-NT		Miller et al., 2000
pProbe-NT+promoter-pop		this study
