# Supplementary material for: A Novel pH-Regulated, Unusual 603 bp Overlapping Protein Coding Gene pop Is Encoded Antisense to ompA in Escherichia coli O157:H7 (EHEC)
Source: Front Microbiol. 2020 Mar 20;11:377. doi: 10.3389/fmicb.2020.00377 (PMC7103648; doi:10.3389/fmicb.2020.00377)
Supplement: Supplementary file 3 [file Table_2.XLSX]

## Sheet: supplementary table S2
Cultivation stressors	Concentration
L-malic acid	4 mM
acetic acid	4 mM
malonic acid	4 mM
butyric acid	4 mM
NaOH	4 mM
200 mM bicine (pH 9.1)	75-100 mM
200 mM MOPS (pH 7.4)	100 mM
200 mM MES (pH 5.8)	100 mM
Antibiotics	Concentration
ampicillin	100 µg/ml
kanamycin	30-100 µg/ml
streptomycin	30 µg/ml
Media supplements	Concentration
arabinose	0.002-0.02 %
saccharose	10 %
