# Supplementary material for: A Novel pH-Regulated, Unusual 603 bp Overlapping Protein Coding Gene pop Is Encoded Antisense to ompA in Escherichia coli O157:H7 (EHEC)
Source: Front Microbiol. 2020 Mar 20;11:377. doi: 10.3389/fmicb.2020.00377 (PMC7103648; doi:10.3389/fmicb.2020.00377)
Supplement: Supplementary file 6 [file Table_5.xlsx]

## Sheet: raw cq values
raw Cq values
	16S									pop
	LB - technical replicates			acid - technical replicates			bicine - technical replicates			LB - technical replicates			acid - technical replicates			bicine - technical replicates
cDNA I	15.5709	15.7864	15.7595	17.0123	17.154	17.0364	14.9856	14.8978	14.6132	19.531	19.5226	19.969	18.6462	18.7634	18.9728	19.875	20.2723	20.3019
cDNA II	16.3886	16.3941	16.8256	16.3213	16.4204	16.5349	14.9185	14.8844	15.081	17.2815	17.3749	17.6318	17.2761	17.1689	17.1402	19.9208	20.1491	20.1796
cDNA III	15.2043	14.9688	14.7757	15.502	15.4608	15.6923	15.4174	15.3882	15.4604	19.1413	19.06	19.1202	19.0447	19.1236	19.1956	20.1332	20.2499	20.3618
no RT I	38.2941			37.3937			39.1273			37.28			NaN			NaN
no RT II	38.6856			38.5006			36.4701			NaN			NaN			NaN
no RT III	36.4408			38.0923			37.0084			39.22			NaN			NaN
mean of technical replicates
	16S			pop			ΔCq (Cq(pop)-Cq(16S))			fold change (2-ΔΔCq)
	LB	acid	bicine	LB	acid	bicine	LB	acid	bicine	LB	L-malic acid	bicine
cDNA I	15.7056	17.0676	14.8322	19.6742	18.7941	20.1497	3.9686	1.72656	5.31754	1	4.73065	0.392581
cDNA II	16.5361	16.4255	14.9613	17.4294	17.1951	20.0832	0.893322	0.769535	5.12188	1	1.08959	0.0533429
cDNA III	14.9829	15.5517	15.422	19.1072	19.1213	20.2483	4.12422	3.56958	4.82631	1	1.4688	0.61468
									mean	1	2.42968	0.353534
									standard deviation	0	2.0017	0.282698
